# Supplementary material for: Deciphering transcriptional regulation in human embryonic stem cells specified towards a trophoblast fate
Source: Sci Rep. 2017 Dec 8;7:17257. doi: 10.1038/s41598-017-17614-5 (PMC5722916; doi:10.1038/s41598-017-17614-5)
Supplement: Supplementary file 2 — Supplementary Data S1 [file 41598_2017_17614_MOESM2_ESM.xlsx]

## Sheet: Sheet1
M5	M6	M13	M14	M15	M16
ACVR2B	ABCG2	AADACL4	AADACL4	AADAT	ABCA5
ADRBK2	ABHD17C	AADAT	AADAT	ABHD17C	ABHD16B
AIF1L	ABTB2	ABCA7	ABCA4	ABLIM3	ABHD3
ANKEF1	ACACB	ABHD14A	ABCA7	ACADVL	ABLIM3
ANKRD6	ACAN	ABLIM3	ABCB4	ACTA2	ACADVL
APOA2	ACKR3	ACAP3	ABLIM3	ADAMTS2	ACAP3
ARHGAP28	ACVR2B	ACCS	ACER3	AEBP1	ACCS
ATF7IP2	ADAM19	ACTA2	ACHE	ALCAM	ACER3
ATP11A	ALPK3	ADAM33	ACOT4	AMPD3	ACOT9
B4GALNT3	AMT	ADAMTS10	ACOXL	ANKRD50	ACP2
BAIAP2L1	APOA2	ADAMTS12	ACP2	ANTXR2	ACSL3
C10orf35	APOL4	ADAMTS13	ACPP	APBB1	ACYP2
C10orf82	ARL6IP5	ADAMTS2	ACSM3	ARAP2	ADAM12
C8orf31	ARMCX2	ADAMTS7	ACSS3	ARL14EP	ADAMTS6
C9orf142	ATP2B4	ADAMTSL5	ACTA2	ARMCX1	ADCY7
CACFD1	BRAF	ADARB1	ACTC1	ARMCX6	ADGRG6
CALB2	C16orf74	ADCK5	ACVR2A	ARRDC4	ADHFE1
CBFA2T3	C1orf21	ADD3	ADAM10	ARSI	ADORA2B
CCDC126	C1QTNF6	ADGRB2	ADAM28	ATG16L2	AFF3
CDC14B	C8orf31	ADGRL1	ADAMTS13	ATL3	AGPAT3
CGB5	CA12	ADGRL2	ADAMTS18	ATP8B2	AHR
CGB8	CALB2	ADORA2B	ADAMTS2	ATP9A	AIFM2
CGN	CAMK2N1	AEBP1	ADAMTS20	ATXN1	AK3
CLDN6	CBFA2T3	AFF3	ADAMTS3	AXL	ALCAM
CLMP	CCR7	AGBL2	ADAMTS5	B3GALNT1	ALKBH3
CMBL	CD9	AHDC1	ADAMTS9	B4GALNT4	ALS2CL
CMTM3	CEP85	ALCAM	ADGRB2	BACE1	AMFR
CNTNAP2	CEP85L	ALKBH3	ADGRL2	BBS10	ANGPTL4
COL23A1	CGA	ALPK2	ADGRL3	BDKRB1	ANKH
COL26A1	CGB	AMH	ADRA1B	BIVM	ANKRD1
COL9A3	CGB1	AMN1	ADRA1D	BMP1	ANKRD50
CORO2A	CGB2	ANKRD18A	AEBP1	BNC1	ANKS6
CRIP1	CGB5	ANKRD50	AFAP1L2	BOK	ANP32C
CRISPLD2	CGB7	ANKS6	AHNAK	C19orf71	ANTXR1
CYB5R2	CGB8	ANTXR1	AHSA2	C1RL	ANTXR2
DMKN	CGN	AP1S2	AIG1	C5orf42	ANXA1
DNALI1	CHSY1	APBB1	AIM2	CA11	ANXA3
DOCK4	CKMT1A	ARAP3	ALDH1A2	CACNB3	ANXA4
DUSP13	CKMT1B	ARHGAP33	ALOX15	CAPG	ANXA6
EFNA5	CKMT2	ARHGAP35	ALPK2	CCBE1	ARAP2
ELMO1	CLEC2A	ARHGAP44	ALX1	CCDC69	ARGLU1
ELOVL6	COL26A1	ARHGEF10	AMER1	CCDC8	ARHGAP44
EMILIN2	COLQ	ARHGEF17	AMY2B	CCDC92	ARHGDIB
EPB41L4B	CRISPLD1	ARHGEF19	ANGPTL4	CCNJ	ARHGEF40
EPCAM	CRYAB	ARHGEF25	ANK3	CDH2	ARL14EP
EPHB3	CRYBA1	ARHGEF26	ANKRD1	CDK18	ARL4A
ERMP1	CSGALNACT1	ARHGEF40	ANKRD10	CENPV	ARL8A
FABP7	CYP11A1	ARHGEF9	ANKRD34B	CERK	ARMCX1
FADS2	CYP2C18	ARL10	ANKRD63	CERS6	ARRDC4
FAM169A	DHRS2	ARL13B	ANKS1A	CHST3	ARSD
FAM221A	DNALI1	ARMCX1	ANO9	CKAP4	ASAP2
FAT2	EMILIN2	ARMCX4	ANOS1	CKLF	ASIC3
FGF18	ERBB2	ARNT2	ANTXR2	CLSTN3	ATG16L2
FIGNL2	ERMP1	ARRDC4	ANXA3	CLU	ATL3
FLVCR1	ERV3.1	ARSI	APLP2	CMTM7	ATP10D
GOLM1	ERVV.1	ARSJ	APOA1	CNN1	ATP2B1
GPC4	ETV4	ARVCF	APOB	COL16A1	ATP6AP2
GPR32	FAAH	ASAP2	APOE	COL18A1	ATP6V0A1
GSTM2	FAAH2	ASIC3	ARAP2	COL3A1	ATP8B2
GYG2	FAM135A	ASPHD1	AREG	CPE	ATP9A
HADH	FAM214A	ATG16L2	ARGLU1	CPS1	AUTS2
HOXA1	FAM43A	ATHL1	ARHGAP31	CRABP2	AXL
HUNK	FAM83F	ATL3	ARHGAP40	CRTAP	B3GALNT1
ID2	FDX1	ATM	ARHGAP44	CUL7	BACE1
IMPA2	FES	ATP11B	ARHGAP6	DECR1	BBS10
INAFM2	FGFR3	ATP2A3	ARHGEF17	DEPDC7	BCAS4
IRX4	FHDC1	ATP2B1	ARHGEF9	DKK3	BDKRB1
JDP2	FZD10	ATP8B2	ARL10	DNAJC15	BDKRB2
KIAA1324L	GALNT2	ATP9A	ARMCX1	DPYSL3	BID
KLF15	GCNT1	AUTS2	ARMCX2	DST	BIK
KLK7	GDPD1	AXL	ARMCX4	DTX3	BLVRA
KLK8	GPR78	B3GLCT	ARRDC4	DYRK4	BMP1
KRTCAP3	GPT2	B3GNT9	ARSA	EFEMP2	BMPR1A
LAMA1	GRK5	B4GALNT4	ARSD	EFNB3	BOK
LCP1	HEY1	B4GALT6	ARSI	EHHADH	BST1
LDHD	HMGCS2	BACE1	ART4	EIF5A2	BTBD19
LHFP	HOPX	BBS10	ASAH1	ELMOD2	BTBD3
LIN28A	HSD11B2	BCKDHB	ATAD3C	EMB	BTN2A1
LPCAT2	HSPB7	BCL11A	ATF7IP2	EOGT	BTN2A2
LRG1	IL20RB	BDH1	ATP11B	EPOR	BTN3A1
LRRC3	IMPA2	BDH2	ATP12A	ERICH5	BTN3A2
LYN	INHA	BDKRB1	ATP1B1	EVC	C11orf80
MAGI1	ITGA1	BEND6	ATP2B1	EXT1	C11orf84
MAMDC2	KATNBL1	BICD1	ATP6AP2	FAM114A1	C11orf95
MAP2K6	KCNA7	BID	ATP6V0A4	FAM127C	C19orf66
MCC	KCTD12	BIVM	ATP8B4	FAM171A1	C5orf42
MED12L	KHK	BMPR1A	AUTS2	FAM189B	C6orf226
MGMT	KLK6	BNC1	B3GALNT1	FAT1	C7orf60
MRGPRX1	LBP	BNC2	B3GALT5	FBLIM1	C8orf82
MXRA8	LCN9	BNIPL	B3GNT9	FBXO38	C9orf116
MYL3	LGALS16	BOK	B4GALT6	FCGRT	C9orf91
MYLK3	LHB	BRSK1	BAALC	FILIP1L	CALCOCO1
NDUFA4	LMO2	BTN2A2	BACE1	FKBP10	CAP2
NMRK2	LRRC15	BZRAP1	BAZ2B	FKBP11	CASD1
NPPB	LY6D	C11orf80	BCKDHB	FLRT2	CBR1
NXPH3	MAGI1	C11orf84	BCL6	FSTL1	CBR4
OLFML1	MAMDC2	C11orf95	BDKRB2	FYN	CBX6
PANK1	MAML3	C12orf75	BEND6	FZD6	CCDC149
PANX2	MAN1A2	C19orf26	BMF	GFPT2	CCDC159
PCDHA12	MFSD7	C1RL	BMP2	GLIPR1	CCDC24
PCDHB13	MICALL2	C20orf194	BMP4	GLTP	CCDC71L
PCDHB14	MMD	C3orf58	BMPR1A	GOLIM4	CCDC80
PCDHB16	MMP12	C4orf48	BNC2	GPR162	CCDC88A
PCDHB2	MMP15	C5orf42	BNIPL	GPRC5B	CCDC92
PCDHGA10	MMP2	C8orf82	BOC	GPRC5C	CCNJ
PCSK5	MOSPD1	C8orf88	BRINP1	GPSM1	CCNL2
PDE4D	MRGPRX1	C9orf116	BST1	GSDMD	CD248
PGC	MST1	CA11	BZRAP1	GSPT2	CD44
PLA2G2F	MT1E	CACNA2D1	C11orf95	GSTA4	CD52
PLAC9	MT1X	CACNB1	C11orf96	GYPC	CD58
PLS3	MTMR4	CACNB3	C15orf27	HAGHL	CD59
PMEL	MUCL1	CADM4	C15orf56	HAPLN3	CD82
PPP1R14A	MYL3	CAPN5	C1GALT1	HDAC7	CDC42EP3
PTCHD4	MYL7	CAPRIN2	C1orf228	HDGFRP3	CDIP1
PTGDS	NEURL1	CASK	C1QTNF4	HEBP1	CDK6
RAB17	NMNAT2	CBR4	C20orf194	HEG1	CDKN1C
RASGRF1	NOS2	CCBE1	C2orf88	HLTF	CDKN2B
RASGRF2	NR4A1	CCDC102A	C3	HMGA2	CDR2L
RBBP8NL	NR4A3	CCDC106	C5orf30	HOXB2	CEBPD
RCOR2	NTF4	CCDC136	C5orf46	HTRA3	CEMIP
RGS16	NUCB2	CCDC14	C6orf141	ID3	CEP164
ROR2	OAF	CCDC159	C7orf60	IDUA	CERS6
RPS27L	OTUB2	CCDC28B	C8orf4	IFITM3	CHMP6
SALL4	PDIA3	CCDC74A	C9orf72	IFT27	CHST11
SDK2	PGF	CCDC74B	CA12	IGFBP2	CHST3
SELENBP1	PHOSPHO1	CCDC78	CA14	IGFBP7	CKAP4
SEMA5A	PHYHD1	CCDC8	CA3	IL17RC	CLCF1
SEPW1	PHYHIP	CCDC88A	CAB39L	IQCK	CLDN15
SH3BP5	PLA2G2F	CCDC92	CACFD1	IRAK2	CLEC2D
SHD	PLTP	CD177	CACNA2D1	ITGA1	CLHC1
SKIDA1	PMEL	CD248	CACNG4	ITGA3	CLIP2
SLC22A31	PNMAL1	CD58	CADM1	ITPKB	CLMN
SLC2A10	PRR9	CD82	CALCB	JPH1	CNKSR3
SLC2A14	RAB3D	CDC42EP2	CAMK1G	KCNMA1	COL5A2
SLC2A3	RELL1	CDH10	CAMK2A	KCNQ5	COMT
SLC7A7	RYBP	CDH13	CAMK2N1	KDELR3	CPA4
SLN	SBF2	CDH2	CAMSAP3	KIF3C	CPD
SMPDL3B	SDK2	CDH24	CAPN12	LARGE	CPEB2
SP6	SELENBP1	CDIP1	CAPN3	LMAN1	CPQ
SRC	SEMA5A	CECR2	CAPS	LPGAT1	CRABP2
ST6GAL1	SIPA1L2	CEMIP	CASC10	LPP	CSAD
TANC2	SLC37A1	CEP164	CASD1	LRIG3	CSF1
TCEAL7	SLC7A2	CEP290	CASK	LY6E	CST3
TCERG1L	SMIM14	CERK	CASR	LYPD6	CTGF
TCF7L2	SMPDL3B	CERS4	CCDC146	LYPD6B	CTPS2
TJP3	SOCS2	CERS6	CCDC159	LZTFL1	CTSD
TLN2	SORL1	CHIC1	CCDC183	MAGED1	CTSO
TMEM120A	SPATA18	CHST3	CCDC3	MAP1B	CUEDC1
TMEM9	SPDYC	CILP2	CCDC39	MAP3K12	CUL7
TMEM92	SPIRE2	CKAP4	CCKBR	MAP3K6	CXCL16
TMIGD2	SPNS2	CLDN11	CCND2	MAP9	CYB5D2
TNFRSF10C	SPRY4	CLDN15	CCNG2	2017-03-02	CYP1B1
TPM1	ST3GAL1	CLDN9	CCNL2	MATN2	CYP27A1
TRIM71	STARD5	CLHC1	CCSER1	MATN3	CYR61
TRPV3	TBX20	CLIP3	CD177	MBOAT7	DCN
TSPAN6	THEM5	CLTCL1	CD47	MBP	DDAH1
TYRO3	TMEM154	CMTM7	CD74	MCCC2	DDX26B
UBE2QL1	TMIGD2	CNFN	CDC20B	MDFI	DENND5B
VGF	TNFRSF1B	CNKSR3	CDH10	MEST	DFNA5
ZFP42	TREM1	CNN1	CDH11	MFAP2	DFNB31
ZNF215	TREML2	CNTLN	CDH3	MFGE8	DGKA
ZNF334	TRIM17	CNTNAP1	CDH8	MGST2	DHRS3
ZNF415	TRPV2	COL12A1	CDK18	MICAL1	DHRS4
ZNF423	TSPAN12	COL16A1	CDON	MLLT11	DIAPH2
ZNF714	TTC39A	COL18A1	CECR1	MLPH	DKK3
	TYRO3	COL1A1	CEMIP	MOCOS	DLG4
	UBE2QL1	COL3A1	CERCAM	MOXD1	DMPK
	VTN	COL4A5	CERS6	MTX3	DNAL4
	WIPF1	COL4A6	CES4A	MXD4	DNMBP
	WNK2	COL5A1	CGNL1	MYEF2	DPP7
	ZC2HC1C	COL5A2	CILP2	MYLK	DPY19L1
	ZNF117	COL6A1	CKMT2	MYRF	DTNB
	ZNF704	COL6A2	CLCN5	NCS1	DTX3L
		COL8A1	CLDN10	NEO1	DUSP23
		COPZ2	CLDN15	NFATC4	DUSP6
		CPE	CLDN9	NHSL2	DYRK1B
		CPNE2	CLEC2A	NICN1	ECI2
		CPXM1	CLEC2D	NIPAL3	ECM1
		CRABP2	CLHC1	NIPSNAP1	EDN1
		CREB3L1	CLMN	NME4	EFEMP1
		CRLS1	CLSTN2	NREP	EHHADH
		CRMP1	CMTM7	NT5DC2	ELOVL4
		CROCC	CNTFR	NUCB2	ELOVL7
		CRTAP	CNTN4	NUDT12	EMB
		CSAD	CNTNAP4	OAF	EMC10
		CTF1	COL11A1	OBSL1	EME2
		CTGF	COL12A1	OLFML3	EML1
		CTHRC1	COL16A1	ORAI3	EMP3
		CTPS2	COL18A1	OSBPL1A	ENTPD4
		CUL7	COL1A1	OSBPL5	EPHA2
		CXCL12	COL1A2	OSMR	EPHB2
		CXXC5	COL23A1	OXTR	EPSTI1
		CYBRD1	COL25A1	P3H1	ERMAP
		CYP27C1	COL3A1	P3H3	ETFDH
		CYP2E1	COL4A5	P3H4	ETS1
		CYTH2	COL4A6	P4HTM	EVA1B
		DBN1	COL5A1	PAN2	FAM111A
		DCAKD	COL6A3	PAQR6	FAM127C
		DCBLD2	COL6A6	PARP6	FAM129A
		DCLK2	CPAMD8	PARP8	FAM171B
		DECR1	CPE	PBX3	FAM189B
		DECR2	CPXM1	PCED1A	FAM228B
		DENND2A	CRABP1	PCMTD1	FAM229A
		DENND5B	CRABP2	PCOLCE	FAM65A
		DENND6B	CRB2	PDGFRB	FAM69A
		DFNB31	CRH	PDPN	FAM71E1
		DFNB59	CRIPAK	PEX6	FAM84B
		DGKE	CRLS1	PFN2	FAS
		DHRS3	CROT	PHLDA1	FBLIM1
		DHRS4	CSAD	PKD2	FBLN7
		DIO3	CST3	PKIG	FBN1
		DIRAS3	CST6	PLEKHG5	FBN2
		DIXDC1	CTHRC1	PLOD1	FBXL2
		DKK3	CTNND2	PMP22	FBXO6
		DLC1	CTTNBP2	PODXL	FILIP1L
		DLG4	CUL9	PPAP2A	FKBP11
		DLK2	CXADR	PPIC	FKRP
		DMPK	CXCL12	PPM1L	FLJ44635
		DNAJB5	CYP1A1	PPP1R26	FLNC
		DNM1	CYP27C1	PPP3CC	FMNL3
		DNMBP	CYP2C19	PRNP	FN1
		DOCK6	CYP2C8	PROS1	FRMD6
		DOK4	CYP2C9	PRRT2	FSTL1
		DPY19L2	CYP2E1	PRSS23	FZD6
		DPYSL3	CYP2R1	PTGFRN	GABARAPL1
		DRD4	CYP2S1	PTGR1	GALC
		DTX3	CYP3A5	PTPRS	GBGT1
		DYNC2H1	CYP3A7	PXYLP1	GJA1
		DYRK1B	CYP46A1	RAB32	GLCE
		DYRK4	CYSLTR2	RAB34	GLIPR1
		DZIP1	CYTH2	RAI1	GLIPR2
		DZIP1L	CYYR1	RALBP1	GLIS3
		DZIP3	DACT1	RASA3	GLT8D2
		EBF4	DCN	RFX5	GMPR
		ECI2	DEFB1	RGAG4	GOLIM4
		EDIL3	DENND6B	RGL3	GPD2
		EFEMP2	DFNB31	RHOBTB2	GPR176
		EFHC1	DFNB59	RHPN1	GPRC5A
		EFNB2	DHRS3	RPS6KA6	GPRC5B
		EFNB3	DHRS9	SAMD10	GSDMB
		EHD2	DIO3	SCRN1	GSDMD
		EHHADH	DKK3	SDC3	GSN
		EIF5A2	DLG2	SELM	GSPT2
		ELOVL5	DMXL2	SEMA3F	GSTO1
		EMB	DOC2B	SERPINH1	GYPC
		EMID1	DOCK3	SFRP1	HACD1
		ENDOV	DOCK4	SFXN3	HCFC1R1
		ENKD1	DPPA4	SGSM2	HDAC7
		ENOX1	DPY19L1	SH3BGRL	HEBP1
		ENPP1	DPY19L2	SH3D21	HEXDC
		EOGT	DRAM2	SLC16A9	HFE
		EPB41L2	DRD4	SLC22A17	HGSNAT
		EPHA3	DTX3	SLC25A20	HIPK2
		EPHA4	DUOXA1	SLC25A22	HIST1H1C
		EPM2AIP1	EDA2R	SLC25A29	HIST1H2BG
		EPOR	EDNRA	SLC25A46	HIST1H3E
		ERCC6	EDNRB	SLC35D2	HIVEP2
		ERICH5	EFNA5	SLC39A11	HLA.B
		EVC	EFNB2	SLC39A6	HMGCL
		EXT1	EGF	SLC4A3	HOXB2
		FAM111B	ELMOD1	SMAD6	HSBP1L1
		FAM114A1	ELMOD2	SMARCD3	HSD3B7
		FAM127C	EMID1	SMO	HSPB1
		FAM167B	EMILIN2	SNAI2	HSPB6
		FAM171A1	EMP2	SNX7	IAH1
		FAM171A2	ENPEP	SORBS3	ID4
		FAM189B	ENPP1	SPAG16	IFFO1
		FAM213A	ENPP5	SPARC	IFI16
		FAM228B	ENTPD4	SPATA20	IFITM1
		FAM229A	EPB41L4A	SPHK1	IFITM2
		FAM65A	EPHA1	SPIRE1	IFITM3
		FAM69B	EPHA3	SPRY2	IFNAR1
		FAM71E1	EPHA4	SRPX2	IGFBP3
		FAM84B	EPHB6	STAP2	IGFBP4
		FAM92A1	EPHX3	SV2A	IGFBP7
		FARP1	EPM2AIP1	SYNGR1	IKBKE
		FAXDC2	EPN3	TAGLN	IKZF2
		FBF1	ERCC6	TBC1D16	IL17RC
		FBLIM1	ERMAP	TBX15	IL32
		FBLN7	ERMP1	TCN2	IL4R
		FBXL2	ERP27	TCTN1	INHBA
		FBXL7	ERV3.1	TEX2	INPP1
		FBXO17	EVC2	TGFB1	INTU
		FBXO44	EYA1	TGFB3	IQCK
		FGD1	F11R	TGFBI	IRF7
		FGFRL1	FAM110B	THBS3	IRF9
		FIBCD1	FAM110C	TIMP1	IRS1
		FILIP1L	FAM174B	TK2	ISL1
		FKBP11	FAM198B	TMCO4	ITGA3
		FKBP7	FAM20A	TMEM123	ITPKB
		FLNA	FAM213A	TMEM136	ITPR2
		FLNC	FAM214A	TMEM216	IVD
		FLRT2	FAM228B	TMEM25	JAK2
		FNDC4	FAM3C	TMEM47	JOSD2
		FTCD	FAM71E1	TMEM98	JUN
		FZD2	FAM83F	TMX4	KCNG1
		FZD6	FAM84A	TNC	KCNK6
		FZD8	FANK1	TNFRSF25	KCTD7
		GALNT7	FAS	TOM1L1	KIAA0895
		GARNL3	FBLN1	TOR4A	KIAA1161
		GAS6	FBLN7	TRIM24	KIFC3
		GDAP1	FBN3	TRIQK	KISS1
		GFRA1	FBXO2	TRO	KLF7
		GLI4	FBXO44	TSPAN3	KLHL22
		GLIPR1	FCGRT	TSTD1	KRCC1
		GNB3	FES	TTC17	LAMB2
		GNG4	FEZ1	TTC32	LAMB3
		GNPDA2	FGFR1OP	TWSG1	LAP3
		GOLGA8A	FHOD3	TXNIP	LAYN
		GOLGA8B	FIBCD1	VIM	LBH
		GPC6	FIGN	WDR19	LENG8
		GPR137C	FKBP1B	XXYLT1	LHFPL2
		GPR153	FKBP7	YPEL2	LIMCH1
		GPR161	FLJ44635	ZADH2	LMCD1
		GPR162	FLRT3	ZBTB47	LMNTD2
		GPR173	FNDC4	ZC3H12C	LPIN2
		GPR176	FOXO1	ZDHHC8	LPP
		GPRC5B	FRAS1	ZFP36L2	LRP11
		GPRC5C	FREM2	ZMYM6NB	LRRC75B
		GPSM1	FST	ZNF251	LTBP3
		GPX8	FSTL4	ZNF358	LURAP1L
		GS1.259H13.2	FTCD	ZNF532	LY6K
		GSDMB	FUT4	ZNF579	LYSMD2
		GSPT2	FXYD6	ZNF580	LZTS3
		GSTM3	FZD6	ZNF621	MALT1
		GUCY1B3	FZD8	ZNF629	MAN1A1
		GYPC	GABRG3	ZNF671	MAN2C1
		H2AFY2	GABRP	ZNF691	MANBA
		HABP4	GABRR2	ZNF711	MANSC1
		HACD1	GALNT11	ZNF827	MAP1B
		HAGHL	GALNT12		MAP3K6
		HCFC1R1	GALNT5		MAPK8IP3
		HCN3	GALNT7		MAPRE2
		HCN4	GARNL3		MARCKS
		HDAC10	GAS1		MASP2
		HDAC7	GAS7		MBD2
		HDGFRP3	GATS		MBOAT1
		HEBP1	GDF6		MEF2A
		HECTD2	GFRA1		MEST
		HEXDC	GGT5		MET
		HFE	GJD2		MFGE8
		HLTF	GLB1		MGST1
		HMGA2	GLT8D2		MIB2
		HMGN3	GOLGA8B		MICAL1
		HMGN5	GPC5		MICU3
		HOXB2	GPR155		MIEF2
		HOXB3	GPR162		MLLT6
		HOXB4	GPR37		MME
		HSD17B12	GPRASP1		MMP9
		HSD17B14	GPRC5B		MOB3C
		HSPB6	GPX7		MORN4
		HSPG2	GPX8		MOXD1
		HTRA3	GRB14		MSN
		IDUA	GS1.259H13.2		MTCL1
		IFFO1	GSDMB		MTHFR
		IFI27L2	GSPT2		MTMR11
		IFITM2	GSTM1		MTRNR2L2
		IFT140	GSTM2		MTRNR2L8
		IFT27	GSTM3		MTSS1
		IFT46	GUCA1A		MTX3
		IFT80	GUCA1B		MUC1
		IFT81	GUCY1A3		MXD4
		IGDCC4	HACD4		MYADM
		IGFBP7	HAND1		MYD88
		IL11	HAP1		MYEF2
		IL11RA	HAPLN1		MZF1
		IL17RC	HCN4		N4BP2L1
		IL27RA	HEPH		NAAA
		INPP5J	HHAT		NAPRT
		INTU	HHIP		NDRG2
		IQCK	HHIPL1		NEK3
		IQGAP3	HIST3H2A		NEXN
		IRAK2	HIST3H2BB		NFKBID
		IRX3	HMGCS2		NFKBIZ
		ITGA3	HMGN3		NIPAL1
		ITM2C	HNMT		NIPAL3
		ITPKB	HOMER2		NKTR
		IVD	HOOK1		NMB
		IZUMO4	HPN		NME3
		JPH1	HR		NPB
		JPH2	HRASLS5		NR2F2
		KAZALD1	HS3ST1		NR3C1
		KCND1	HS3ST4		NRP1
		KCNK6	HSPB6		NRP2
		KCNMA1	HSPB7		NTN4
		KCNQ5	HSPG2		NTPCR
		KCTD15	HTR1B		NUDT12
		KCTD7	HTR1E		NUDT19
		KIAA0754	HTRA3		NYNRIN
		KIAA0895	IAH1		ORAI2
		KIAA1407	ICA1		ORAI3
		KIAA1841	ID1		OXCT1
		KIF7	ID4		P3H1
		KIFC2	IGDCC3		P4HTM
		KIRREL	IGDCC4		PABPC3
		KITLG	IGF2		PAPPA
		KLF12	IGFBP2		PARP14
		KLHL17	IGFBP3		PARP6
		KLHL4	IGFBP5		PARP8
		LAMB2	IGFBPL1		PARP9
		LAPTM4B	IKZF2		PCDHGC3
		LARP6	IL11RA		PCMTD1
		LAYN	IL17RD		PCSK1N
		LDOC1	IL1R1		PDE10A
		LEF1	IL20RA		PDGFD
		LENG8	IL20RB		PDK2
		LIMD2	IL23A		PDLIM5
		LIN7B	IMMP2L		PEA15
		LINGO1	INADL		PEX6
		LMF1	INPP5D		PGAM2
		LMNTD2	INPP5F		PHLDA1
		LMOD1	INTU		PHLPP2
		LOC728392	IQCA1		PHTF1
		LOX	IQCK		PIGQ
		LOXL1	IRAK2		PKD2
		LOXL2	IRAK4		PKIG
		LPAR1	IRF4		PKP2
		LPAR2	ITGA9		PLA2G4C
		LPCAT4	ITGAV		PLAGL1
		LPGAT1	ITGB6		PLAU
		LPIN3	ITM2A		PLAUR
		LPP	ITM2C		PLEKHG5
		LPPR2	ITPKB		PLEKHO1
		LRFN3	JPH2		PM20D2
		LRFN4	KANK4		PMP22
		LRFN5	KATNBL1		PNRC1
		LRP6	KCNC3		PNRC2
		LTB4R	KCNE5		PODXL
		LURAP1	KCNH7		POLE4
		LY6E	KCNJ5		POSTN
		LYPD6	KCNK12		PPAP2A
		LYPD6B	KCNK6		PPM1M
		LZTFL1	KCNMA1		PPP1R26
		LZTR1	KCNMB4		PPP1R9A
		MAGI2	KCNQ5		PPP3CC
		MANEA	KCTD12		PRNP
		MAP1A	KCTD7		PROSER3
		MAP1B	KDR		PRRG1
		MAP2K5	KHDRBS2		PRRT2
		MAP3K12	KIAA0895		PRSS12
		MAP3K15	KIAA1024		PRSS23
		MAP3K6	KIAA1211		PTGFRN
		MAP9	KIAA1456		PTPN13
		MAPK8IP1	KIAA1462		PTPN9
		MAPRE2	KIAA1551		PTPRJ
		2017-03-02	KIF13B		PTPRK
		MASP2	KIFAP3		PTPRM
		MATN2	KIT		PTRF
		MATN3	KLF8		PTTG1IP
		MBOAT2	KLHDC1		PVR
		MBOAT7	KLHDC9		PVRL3
		MBP	KLHL31		RAB32
		MDK	KLHL4		RAB9A
		ME1	KLK6		RARG
		MEGF8	KLRC4		RASA3
		MEIS1	KLRF2		RB1CC1
		MEIS2	KRTDAP		RBMS3
		MEIS3	KYNU		RCBTB2
		MEX3A	L1TD1		REC8
		MFGE8	L3MBTL4		RELB
		MFI2	LAMB1		RFX5
		MGST1	LBH		RGAG4
		MIB2	LCN9		RGL3
		MICAL1	LEMD1		RGS20
		MIPOL1	LEPR		RHBDD1
		MLLT11	LGI1		RHOBTB1
		MLPH	LINGO1		RHOBTB3
		MMP16	LMNTD2		RHOQ
		MORN4	LMOD1		RILP
		MOXD1	LMOD2		RIT1
		MRC2	LOC102724957		RND3
		MSANTD4	LOC653602		RNF170
		MSI1	LPCAT2		RPS6KA6
		MSLN	LPCAT4		RRAGB
		MSRB3	LPP		RRAS
		MTDH	LRFN5		RSRP1
		MTERF2	LRP2		S100A1
		MXD3	LRRC32		S100A16
		MXD4	LRRC37A3		S100A3
		MXRA7	LRRC3B		S100A4
		MYADM	LRRC4		S100A6
		MYEF2	LRRN1		S1PR3
		MYH14	LRRN2		SAMD10
		MYL9	LRRN3		SAP25
		MYLK	LRRN4		SAT2
		MYO15B	LRRTM1		SBNO2
		MYRF	LSMEM1		SCARB1
		MZF1	LTC4S		SCCPDH
		MZT2A	LTF		SCD5
		NAT14	LUM		SCMH1
		NAT6	LURAP1		SCRIB
		NBEAL2	LURAP1L		SCRN1
		NCS1	LY6E		SDSL
		NDNF	LYG1		SEC31B
		NDRG2	LYNX1		SEMA3B
		NEO1	LYPD5		SEMA3C
		NFATC4	LYPD6		SEMA3F
		NHSL2	LYPD6B		SERPINB7
		NICN1	MAFB		SERPINB8
		NINL	MAGEL2		SERPINE2
		NIPSNAP1	MAGI2		SERPINH1
		NKTR	MALT1		SFXN5
		NLGN2	MAN1A1		SGCE
		NLRX1	MANBA		SGMS2
		NMB	MANSC1		SGSM2
		NME3	MAP1LC3A		SH2D5
		NME4	MAPK4		SH3BGRL3
		NMT2	MARK1		SH3D21
		NNT	MASP2		SHISA4
		NOL4L	MATN2		SIRPA
		NOXA1	MBP		SIRT5
		NPC2	MCHR1		SLC16A13
		NPDC1	MCOLN2		SLC16A2
		NPR2	MCOLN3		SLC16A5
		NR2C1	MDK		SLC22A18
		NR2F1	MEF2A		SLC25A12
		NRBP2	MEGF8		SLC25A22
		NRSN2	MEIS1		SLC25A46
		NRTN	MEOX1		SLC2A12
		NT5C	MERTK		SLC35D1
		NT5C3B	METTL24		SLC39A13
		NUDT11	MGST1		SLC4A3
		NUDT12	MLLT11		SLC8A1
		NUDT17	MMD		SLC9B2
		NUDT19	MMP28		SLCO2A1
		NUMBL	MPPE1		SLFN5
		NXN	MPZL1		SMAD1
		NYNRIN	MS4A15		SMOC1
		OBSCN	MSS51		SMPD1
		OGDHL	MT1E		SMS
		OLFML2A	MT1G		SMURF2
		OLFML3	MT1H		SNX7
		ORAI2	MTHFR		SOX7
		ORAI3	MTMR7		SPAG16
		OSBPL5	MTRNR2L1		SPARC
		OSBPL7	MTRNR2L9		SPATA20
		OSR1	MTUS2		SPHK1
		OXCT1	MUC20		SPIRE1
		OXTR	MUCL1		SSFA2
		P3H2	MUM1L1		ST5
		P3H3	MXRA5		STAP2
		P3H4	MXRA8		STARD13
		P4HTM	MYL7		STOM
		PAAF1	MYO15B		SVEP1
		PALM	MYO5B		TAGLN
		PAN2	MYOCD		TBC1D1
		PAQR6	MYRF		TCF4
		PAQR8	MZF1		TCTN1
		PARP6	N4BP2L1		TESK1
		PBX3	NAALAD2		TEX2
		PCBP4	NBEAL2		TEX30
		PCDH17	NDN		TFAP2A
		PCDH18	NDNF		TFE3
		PCDH7	NDST3		TFPI
		PCDH9	NEK3		TFPI2
		PCDHAC2	NEO1		TGFB2
		PCDHGC3	NES		TGFBI
		PCED1A	NGEF		TGM2
		PCNXL4	NID2		THBS1
		PCOLCE	NIPAL2		THBS3
		PCSK1N	NIPAL3		THSD4
		PCSK4	NIPAL4		TIGD5
		PDE3A	NKTR		TIMP3
		PDGFC	NLGN4X		TK2
		PDGFRB	NLGN4Y		TLE4
		PDK2	NME3		TMCO3
		PDLIM7	NNAT		TMCO4
		PDPN	NOG		TMEM106A
		PEAR1	NOL4		TMEM117
		PEX6	NOS2		TMEM136
		PFN2	NOXA1		TMEM150C
		PGAM2	NPC2		TMEM216
		PHF19	NPNT		TMEM25
		PHLDA1	NPY		TMEM42
		PHLDB1	NR0B1		TMEM64
		PIGQ	NR2C1		TMEM65
		PINLYP	NR4A3		TMEM8A
		PKD2	NREP		TMEM98
		PKDCC	NSG1		TMX4
		PLA2G4A	NSUN7		TNFRSF12A
		PLAGL1	NTF4		TNFRSF25
		PLCB4	NTRK2		TNKS1BP1
		PLCD1	NUDT12		TOM1L1
		PLCG1	NXPH2		TOR4A
		PLEKHG2	NYNRIN		TOX
		PLEKHG5	OBSCN		TP53I11
		PLOD1	OCLM		TP53I13
		PLXDC1	OGDHL		TP53INP2
		PM20D2	OLFML2A		TPCN1
		PMP22	OLFML3		TPGS1
		PODXL	OSBPL5		TPP1
		PPAP2A	OSR1		TRAF1
		PPDPF	OTOGL		TRAF5
		PPM1L	OVOL2		TRAM1L1
		PPM1M	OXGR1		TRANK1
		PPP1R16A	OXTR		TRIM2
		PPP1R26	P2RY2		TRIM21
		PRAF2	P2RY6		TRIM25
		PRDM5	PABPC3		TRIM4
		PRKAA2	PAEP		TRIM44
		PRKCDBP	PAK3		TRIM68
		PRKD1	PAK6		TRIM8
		PROB1	PAPPA2		TSTD1
		PROCA1	PAQR8		TTC32
		PROS1	PARP8		TTLL1
		PROSER3	PBX1		TUSC1
		PRR16	PCDH17		TUSC3
		PRR5L	PCDH18		TWIST1
		PRRT2	PCDH7		TXNDC15
		PRRT3	PCDH8		TXNIP
		PRSS23	PCDH9		TXNRD3
		PRTFDC1	PCDHA4		UBE2J1
		PTGFRN	PCDHAC2		UBE2L6
		PTGIS	PCDHB15		UCHL1
		PTK7	PCDHB16		UGCG
		PTP4A3	PCDHB5		ULK2
		PTPN13	PCDHGA10		VAMP1
		PTPRD	PCDHGB6		VASN
		PTPRS	PCDHGB7		VGLL3
		PXDN	PCMTD1		VILL
		PXYLP1	PCNXL4		VIM
		PYGO1	PCP4		VMAC
		QRICH2	PCP4L1		WDR90
		RAB13	PCSK5		WNT5A
		RAB32	PDE3A		WTIP
		RAB34	PDE3B		WWP1
		RAI1	PDE6B		ZBTB47
		RARB	PDE9A		ZC3HAV1L
		RARG	PDGFB		ZDHHC1
		RASA3	PDGFRL		ZDHHC8
		RAVER2	PDZRN3		ZFP36
		RBL2	PENK		ZFP36L2
		RBM24	PGAM2		ZHX2
		RBMS3	PGAP3		ZIK1
		RBP5	PGR		ZMIZ2
		RBPMS2	PHOSPHO1		ZMYM5
		RECK	PIFO		ZMYM6NB
		RFX5	PIK3C2G		ZNF175
		RGAG4	PIK3IP1		ZNF22
		RGL3	PINLYP		ZNF222
		RGL4	PIP4K2A		ZNF223
		RHBDL1	PIWIL4		ZNF329
		RHOBTB2	PKD2		ZNF350
		RHPN1	PKIA		ZNF354C
		RIMS2	PLA2G4A		ZNF433
		RNF207	PLA2G4F		ZNF462
		RNF208	PLAG1		ZNF488
		ROBO1	PLCB1		ZNF518B
		RPS6KA6	PLCD1		ZNF549
		RRAGB	PLCXD3		ZNF550
		RRAS	PLD3		ZNF577
		S100A16	PLD5		ZNF614
		S100A3	PLEKHG4B		ZNF616
		SACS	PLEKHH1		ZNF629
		SALL2	PLSCR5		ZNF649
		SAMD10	PLXDC1		ZNF671
		SAMD14	PLXDC2		ZNF691
		SAMD4A	PLXNB1		ZNF780B
		SAT2	PLXNC1		ZNF827
		SCARF2	PNMAL1		ZNF83
		SCMH1	PNMT		ZNF841
		SCN8A	PNRC2		ZNF862
		SCRN1	POLI		ZNF90
		SCUBE3	POMC		ZYX
		SEC31B	PON2
		SELM	POPDC2
		SEMA3A	POU2F3
		SEMA3D	PPAP2A
		SEMA6C	PPIC
		SENP7	PPM1L
		SEZ6L2	PPP1R14A
		SFI1	PPP1R32
		SGCB	PPP1R3F
		SGSM2	PPP1R9A
		SH3BGRL	PRDM5
		SH3D21	PRICKLE2
		SH3RF2	PRICKLE4
		SHC2	PRKAA2
		SHISA4	PRKCE
		SHROOM1	PROB1
		SIGMAR1	PROCA1
		SIRT5	PRR15
		SLC12A2	PRR5L
		SLC16A9	PRRG2
		SLC22A17	PRRG4
		SLC25A12	PRRT2
		SLC25A20	PRRT4
		SLC25A27	PRSS12
		SLC25A29	PRSS22
		SLC25A46	PRSS23
		SLC2A4RG	PRSS35
		SLC30A3	PRSS50
		SLC35F2	PRTG
		SLC35G2	PTCHD1
		SLC4A11	PTGFRN
		SLC4A4	PTGIS
		SLC8A1	PTGS2
		SLC9A3	PTH1R
		SLC9A5	PTN
		SLC9B2	PTPRD
		SLFN12	PVRIG
		SLFN13	PVRL3
		SLIT2	PXYLP1
		SLIT3	PYGM
		SLITRK4	PZP
		SMAD6	QPCT
		SMARCD3	QRICH2
		SMKR1	RAB3D
		SMO	RAB6C
		SNAI2	RAMP1
		SORBS3	RAP1GAP
		SOWAHA	RARRES2
		SOX12	RBL2
		SOX7	RBP1
		SOX9	RBP2
		SPAG16	RBP4
		SPARC	RBPMS
		SPATA20	RCBTB2
		SPATC1L	RDH10
		SPATS2	REC8
		SPEG	RECK
		SPIRE1	RELN
		SPOCD1	REN
		SPTBN2	RGAG4
		SRPX2	RGL3
		SRSF12	RGL4
		SSBP2	RIC3
		SSBP4	RIMS2
		SSC5D	RIT1
		ST3GAL2	RLBP1
		ST3GAL3	RNASET2
		STK32B	RNF170
		STK36	ROR1
		STX2	RPS6KA2
		STXBP6	RSRP1
		SULF1	RUNX1T1
		SV2A	RYR2
		SYCE1L	S100A4
		SYNGR1	S100A7
		SYT10	SAMD4A
		TANC1	SAMD5
		TAZ	SATB1
		TBC1D16	SBSN
		TBKBP1	SBSPON
		TBX15	SC5D
		TBX18	SCG3
		TCEA2	SCG5
		TCEAL3	SCML4
		TCF4	SCNN1A
		TCF7L1	SCUBE3
		TCTEX1D2	SDC2
		TEX2	SECISBP2L
		TGFB1	SEMA3A
		TGFB1I1	SEMA5A
		TGFB3	SEMA6D
		TGFBI	SENP7
		TGIF2	SEPP1
		THAP10	2017-09-04
		THBS2	SEPW1
		THBS3	SERINC5
		THY1	SERPINA5
		TIGD5	SERPINB11
		TIMP1	SERPINB12
		TK2	SERPING1
		TLCD2	SERPINI1
		TLE4	SESN3
		TM7SF2	SETBP1
		TMCO3	SFRP2
		TMEM123	SGK2
		TMEM136	SGK223
		TMEM144	SH3PXD2A
		TMEM160	SH3YL1
		TMEM171	SHC2
		TMEM200B	SHD
		TMEM231	SHISA2
		TMEM240	SHROOM3
		TMEM25	SIGIRR
		TMEM42	SIPA1L2
		TMEM47	SKIDA1
		TMEM55A	SLC12A2
		TMEM56	SLC15A1
		TMEM8B	SLC15A2
		TMEM98	SLC16A6
		TMLHE	SLC16A9
		TMX4	SLC18A3
		TNC	SLC1A1
		TNFRSF10D	SLC22A17
		TNFRSF19	SLC22A23
		TNS2	SLC22A5
		TOB1	SLC24A3
		TOM1L1	SLC27A3
		TOR4A	SLC2A11
		TP53I13	SLC2A12
		TP53I3	SLC2A13
		TPM2	SLC2A8
		TPST1	SLC35A1
		TRAF5	SLC35B3
		TRAM1L1	SLC35F2
		TRIM2	SLC37A1
		TRIM45	SLC38A1
		TRIQK	SLC38A2
		TRO	SLC44A3
		TRPC1	SLC4A4
		TRPM4	SLC5A3
		TSHZ3	SLC7A2
		TSPAN3	SLFN13
		TSPAN4	SLIT2
		TSPAN5	SLIT3
		TSPYL4	SLITRK4
		TTC12	SLITRK6
		TTC28	SLN
		TTC32	SMCO3
		TTLL1	SMKR1
		TTYH2	SMOC2
		TTYH3	SMPX
		TUBB2B	SMTNL2
		TWIST2	SMYD1
		TXNDC15	SNAI2
		TXNIP	SNCAIP
		UACA	SNRPN
		UBTD1	SNTB1
		UCHL1	SORL1
		ULK2	SOWAHA
		UNC119	SOX11
		USP28	SOX21
		VAMP1	SOX7
		WASF1	SPATA18
		WASF3	SPIN4
		WDR19	SPOCK1
		WDR35	SPON1
		WNT5B	SPOPL
		XXYLT1	SPRY2
		XYLT2	SPSB4
		YJEFN3	SRPX
		ZBTB47	SRPX2
		ZC4H2	SSBP2
		ZDHHC11	SSC4D
		ZDHHC8	SST
		ZFP41	ST20
		ZHX1	ST6GALNAC3
		ZKSCAN7	ST6GALNAC5
		ZMYM5	STARD5
		ZMYM6NB	STAT6
		ZNF135	STK32A
		ZNF154	STMN2
		ZNF185	STON2
		ZNF197	STRA6
		ZNF222	STYK1
		ZNF223	SULF1
		ZNF251	SULF2
		ZNF284	SULT1C4
		ZNF300	SUSD2
		ZNF35	SVIL
		ZNF354C	SVOPL
		ZNF358	SYDE2
		ZNF404	SYT10
		ZNF503	SYTL1
		ZNF512	TAC3
		ZNF519	TANC1
		ZNF532	TAS2R10
		ZNF579	TAS2R5
		ZNF580	TBC1D1
		ZNF618	TBCK
		ZNF629	TBX15
		ZNF641	TCF4
		ZNF671	TCN2
		ZNF711	TENM4
		ZNF747	TEX2
		ZNF780B	TFAP2B
		ZNF785	TGFB2
		ZNF793	TGFBI
		ZNF804A	THBD
		ZNF827	THBS1
		ZNF846	THBS3
		ZNF853	THNSL2
		ZP1	THRB
		ZSCAN26	THSD7A
		ZSWIM6	TIA1
			TIRAP
			TK2
			TLCD1
			TLN2
			TLR7
			TM7SF2
			TMC4
			TMC6
			TMCO3
			TMEM106B
			TMEM117
			TMEM132E
			TMEM136
			TMEM144
			TMEM150C
			TMEM168
			TMEM171
			TMEM176A
			TMEM176B
			TMEM178A
			TMEM185A
			TMEM200C
			TMEM27
			TMEM30A
			TMEM30B
			TMEM35
			TMEM47
			TMEM5
			TMEM55A
			TMEM56
			TMEM64
			TMEM74B
			TMEM88
			TMOD2
			TMPRSS2
			TMTC1
			TMTC2
			TMX4
			TNC
			TNFRSF19
			TNFSF15
			TNFSF8
			TNIK
			TNK1
			TNNT2
			TOX3
			TP53I11
			TP53INP1
			TPBG
			TPM1
			TRAM1L1
			TRANK1
			TRDN
			TREM1
			TRIL
			TRIM17
			TRIM2
			TRIM24
			TRIM45
			TRIM55
			TRIQK
			TRO
			TRPM4
			TSPAN12
			TSPAN13
			TSPAN15
			TSPAN18
			TSPAN2
			TSPAN6
			TSPAN7
			TTC17
			TTC28
			TTR
			TUB
			UBAP1L
			UGT3A2
			UNC5B
			UNC5C
			UNC93A
			UPK2
			USP51
			USP9Y
			VAMP5
			VANGL2
			VCAN
			VGF
			VILL
			VIPR1
			VMAC
			VTCN1
			VWA5A
			WDFY2
			WDR72
			WDR86
			WDR91
			WFDC2
			WISP1
			WNT4
			WNT5A
			WNT6
			WWC3
			XXYLT1
			YPEL2
			ZBTB7C
			ZC2HC1A
			ZC3H12C
			ZDHHC17
			ZG16
			ZKSCAN7
			ZMYM5
			ZMYM6NB
			ZNF117
			ZNF135
			ZNF154
			ZNF197
			ZNF222
			ZNF223
			ZNF284
			ZNF404
			ZNF418
			ZNF423
			ZNF425
			ZNF433
			ZNF462
			ZNF467
			ZNF514
			ZNF516
			ZNF518B
			ZNF519
			ZNF521
			ZNF582
			ZNF608
			ZNF626
			ZNF641
			ZNF682
			ZNF711
			ZNF737
			ZNF780B
			ZNF785
			ZNF793
			ZNF827
			ZNF83
			ZNF846
			ZNF862
			ZNF90
			ZSCAN30
			ZSCAN4
