# Supplementary material for: Deciphering transcriptional regulation in human embryonic stem cells specified towards a trophoblast fate
Source: Sci Rep. 2017 Dec 8;7:17257. doi: 10.1038/s41598-017-17614-5 (PMC5722916; doi:10.1038/s41598-017-17614-5)
Supplement: Supplementary file 3 — Supplementary Data S2 [file 41598_2017_17614_MOESM3_ESM.xlsx]

## Sheet: Module M6
GOBiological Processes
GO ID	HFDR	Fold Change	Description
GO:0042446	0.00328292	11.7103	hormone biosynthetic process
GO:0042445	0.0151288	6.19705	hormone metabolic process
GO:0048513	0.0158568	1.90285	organ development
GO:0010817	0.0162751	5.19793	regulation of hormone levels
GO:0016486	0.0167656	17.6874	peptide hormone processing
GO:0008207	0.0297675	14.6379	C21-steroid hormone metabolic process

## Sheet: Module M14
GOBiological Processes
GO ID	HFDR	Fold Change	Description
GO:0007155	1.8191e-08	2.08779	cell adhesion
GO:0072358	0.000312874	1.87331	cardiovascular system development
GO:0040036	0.000392238	7.00126	regulation of fibroblast growth factor receptor signaling pathway
GO:0006721	0.000574167	5.0059	terpenoid metabolic process
GO:0048468	0.000717754	1.57142	cell development
GO:0040037	0.000730301	9.80177	negative regulation of fibroblast growth factor receptor signaling pathway
GO:0009888	0.00103991	1.58332	tissue development
GO:0001568	0.00190332	2.02436	blood vessel development
GO:0006776	0.00200805	5.70473	vitamin A metabolic process
GO:0030199	0.00270944	4.98325	collagen fibril organization
GO:0048729	0.00311717	1.94051	tissue morphogenesis
GO:0042698	0.00314071	3.02015	ovulation cycle
GO:0006720	0.0031638	3.72648	isoprenoid metabolic process
GO:0001944	0.00368064	1.94083	vasculature development
GO:0000904	0.00444773	1.73902	cell morphogenesis involved in differentiation
GO:0032989	0.00488485	1.63138	cellular component morphogenesis
GO:0030325	0.00528975	5.545	adrenal gland development
GO:0000902	0.00585169	1.64386	cell morphogenesis
GO:0006775	0.00642697	4.10741	fat-soluble vitamin metabolic process
GO:2000026	0.00662594	1.53204	regulation of multicellular organismal development
GO:0001523	0.00667776	4.81337	retinoid metabolic process
GO:0048608	0.00668161	2.19062	reproductive structure development
GO:0022602	0.00743068	2.94947	ovulation cycle process
GO:0030334	0.0074717	1.96841	regulation of cell migration
GO:0048699	0.00751103	1.50916	generation of neurons
GO:0008406	0.00755375	2.3063	gonad development
GO:0030335	0.00822576	2.28189	positive regulation of cell migration
GO:0003013	0.00826522	2.14299	circulatory system process
GO:0051272	0.00835695	2.22229	positive regulation of cellular component movement
GO:0007156	0.00837901	2.78717	homophilic cell adhesion
GO:2000145	0.00841698	1.92535	regulation of cell motility
GO:0016101	0.00852182	4.53023	diterpenoid metabolic process
GO:0048520	0.00853803	3.25411	positive regulation of behavior
GO:0040017	0.00856499	2.2334	positive regulation of locomotion
GO:2000147	0.00906222	2.24624	positive regulation of cell motility
GO:0035295	0.0098828	1.85677	tube development
GO:0001763	0.0101873	2.34798	morphogenesis of a branching structure
GO:0003007	0.0102182	2.4432	heart morphogenesis
GO:0001525	0.0102311	2.12216	angiogenesis
GO:0007548	0.010771	2.0797	sex differentiation
GO:0042445	0.0108662	2.47344	hormone metabolic process
GO:0048646	0.010871	1.64192	anatomical structure formation involved in morphogenesis
GO:0030198	0.010957	2.54692	extracellular matrix organization
GO:0010817	0.0109908	2.2004	regulation of hormone levels
GO:0048514	0.0111499	1.95172	blood vessel morphogenesis
GO:0045137	0.011964	2.1475	development of primary sexual characteristics
GO:0045778	0.0129398	4.16291	positive regulation of ossification
GO:0051270	0.0132556	1.84307	regulation of cellular component movement
GO:0030182	0.0133828	1.54228	neuron differentiation
GO:0044057	0.0153362	1.76139	regulation of system process
GO:0001655	0.0153803	2.17736	urogenital system development
GO:0048754	0.0158207	2.45044	branching morphogenesis of a tube
GO:0035239	0.016641	2.01179	tube morphogenesis
GO:0046660	0.0172832	2.64048	female sex differentiation
GO:0031175	0.0178258	1.63619	neuron projection development
GO:0008015	0.0180848	2.04462	blood circulation
GO:0050921	0.0181244	3.22961	positive regulation of chemotaxis
GO:0040012	0.0182358	1.80703	regulation of locomotion
GO:0048812	0.0190422	1.67284	neuron projection morphogenesis
GO:0045664	0.0198553	1.91169	regulation of neuron differentiation
GO:0030155	0.0200184	2.05844	regulation of cell adhesion
GO:0048667	0.0209797	1.67212	cell morphogenesis involved in neuron differentiation
GO:0003006	0.0211178	1.76032	developmental process involved in reproduction
GO:0002688	0.0222274	3.5298	regulation of leukocyte chemotaxis
GO:0002009	0.0231837	1.89157	morphogenesis of an epithelium
GO:0042573	0.0240442	6.16111	retinoic acid metabolic process
GO:0046545	0.0241844	2.61847	development of primary female sexual characteristics
GO:0002718	0.0250208	4.07721	regulation of cytokine production involved in immune response
GO:0072001	0.025552	2.27424	renal system development
GO:0050920	0.0266783	2.78363	regulation of chemotaxis
GO:0060748	0.0268725	15.4028	tertiary branching involved in mammary gland duct morphogenesis
GO:0048666	0.0269011	1.54981	neuron development
GO:0007507	0.0269105	1.81209	heart development
GO:0002690	0.0270831	3.66733	positive regulation of leukocyte chemotaxis
GO:0009887	0.0271763	1.5292	organ morphogenesis
GO:0051960	0.0287384	1.74371	regulation of nervous system development
GO:0050795	0.0287855	2.47545	regulation of behavior
GO:0007409	0.0289726	1.66241	axonogenesis
GO:0030278	0.0290992	2.39879	regulation of ossification
GO:0007167	0.0314629	1.54269	enzyme linked receptor protein signaling pathway
GO:0048545	0.0319591	1.772	response to steroid hormone stimulus
GO:0016331	0.0320686	2.51776	morphogenesis of embryonic epithelium
GO:0060537	0.0329409	2.01881	muscle tissue development
GO:0070169	0.0332402	4.24904	positive regulation of biomineral tissue development
GO:0032103	0.0335208	2.3601	positive regulation of response to external stimulus
GO:0045216	0.0336386	2.49378	cell-cell junction organization
GO:0002700	0.0338055	3.08056	regulation of production of molecular mediator of immune response
GO:0060429	0.0392016	1.63363	epithelium development
GO:0048013	0.0400249	4.10741	ephrin receptor signaling pathway
GO:0008585	0.045025	2.59597	female gonad development
GO:0010810	0.0452275	2.69549	regulation of cell-substrate adhesion
GO:0051050	0.0456179	1.68101	positive regulation of transport
GO:0060284	0.0492344	1.6503	regulation of cell development
GO:0050767	0.0493161	1.73681	regulation of neurogenesis
GO:0003205	0.0497106	2.66221	cardiac chamber development

## Sheet: Module M16
GOBiological Processes
GO ID	HFDR	Fold Change	Description
GO:0030334	0.0142067	2.33076	regulation of cell migration
GO:0010594	0.0143623	4.70663	regulation of endothelial cell migration
GO:2000026	0.0152868	1.73667	regulation of multicellular organismal development
GO:0040012	0.0155938	2.23499	regulation of locomotion
GO:0045766	0.0156658	4.34458	positive regulation of angiogenesis
GO:0030278	0.0172687	3.27921	regulation of ossification
GO:0031102	0.0173076	7.48782	neuron projection regeneration
GO:0007155	0.0185595	1.82276	cell adhesion
GO:2000145	0.0186645	2.36767	regulation of cell motility
GO:0048646	0.0191281	1.8715	anatomical structure formation involved in morphogenesis
GO:0051239	0.0191919	1.53711	regulation of multicellular organismal process
GO:0031103	0.0200558	8.82493	axon regeneration
GO:0051270	0.0235289	2.34661	regulation of cellular component movement
GO:0001568	0.0238419	2.1516	blood vessel development
GO:0045351	0.0248099	15.6888	type I interferon biosynthetic process
GO:0042326	0.0270686	3.81619	negative regulation of phosphorylation
GO:0048514	0.0273843	2.2566	blood vessel morphogenesis
GO:0072358	0.027897	1.82859	cardiovascular system development
GO:0022603	0.0280275	1.92895	regulation of anatomical structure morphogenesis
GO:0050793	0.0300439	1.54412	regulation of developmental process
GO:0010595	0.0428211	5.22959	positive regulation of endothelial cell migration
GO:0045936	0.0433584	3.57466	negative regulation of phosphate metabolic process
GO:0040011	0.0435621	1.60911	locomotion
GO:0001944	0.0441577	2.01893	vasculature development
GO:0051272	0.0457895	2.45869	positive regulation of cellular component movement
GO:0006928	0.0472164	1.66186	cellular component movement
GO:0042127	0.0475601	1.56133	regulation of cell proliferation
