# Supplementary material for: Deciphering transcriptional regulation in human embryonic stem cells specified towards a trophoblast fate
Source: Sci Rep. 2017 Dec 8;7:17257. doi: 10.1038/s41598-017-17614-5 (PMC5722916; doi:10.1038/s41598-017-17614-5)
Supplement: Supplementary file 4 — Supplementary Data S3 [file 41598_2017_17614_MOESM4_ESM.xlsx]

## Sheet: M6
Gene	Betweenness
ERBB2	0.588235
MMP2	0.588235
PGF	0.514706
ACACB	0.514706
FGFR3	0.485294
ACAN	0.382353
ST3GAL1	0.308824
TIMP1	0.117647
MUCL1	0.0551471
GCNT1	0.0551471
GPT2	0
FAAH	0
ETV4	0
FAAH2	0
MMP15	0
DHRS2	0
TYRO3	0
GALNT2	0

## Sheet: M14
Gene	Betweenness
EGF	0.307419
PTGS2	0.191494
KDR	0.102205
PLCB1	0.0943218
EDNRA	0.0907845
WNT5A	0.0881416
HSPG2	0.088096
ITGAV	0.0863562
COL3A1	0.0855632
PDGFB	0.0849318
THBS1	0.0839059
NOS2	0.078471
STAT6	0.0707926
LUM	0.0685942
KIT	0.0629256
POMC	0.0627203
LRP2	0.0618811
SDC2	0.0614988
COL1A2	0.0607721
B4GALT6	0.0605445
F11R	0.0548944
IL23A	0.0512704
ACTA2	0.0494689
DCN	0.0476263
IGF2	0.0445161
REN	0.0397833
FOXO1	0.0396528
PAK3	0.0386364
ALOX15	0.0377142
CAMK2A	0.037299
IRF4	0.0369188
APOB	0.0368554
BMP4	0.0355228
RBP1	0.0337343
CASK	0.0325584
LAMB1	0.0322331
PVRL3	0.0307463
EDNRB	0.0281438
APOA1	0.0275929
FES	0.0261958
CXCL12	0.0259927
COL18A1	0.0253903
COL4A5	0.0250248
OXTR	0.0249313
CYP2C19	0.0246821
IL1R1	0.0246125
PLA2G4A	0.0242255
PLA2G4F	0.0242255
CDON	0.024046
PRKAA2	0.0236056
TGFB2	0.0230359
COL1A1	0.0217448
MUC20	0.0214102
MUCL1	0.0214102
ABCA7	0.0208108
CYSLTR2	0.019922
CYP2C8	0.0196572
MYL7	0.0194633
PDE6B	0.0193978
ATP1B1	0.0185561
PPAP2A	0.0185561
CDH11	0.0185174
SLIT2	0.0185174
FBXO2	0.0185174
TPM1	0.0171123
ENTPD4	0.0166795
CYP2C9	0.0159284
LTC4S	0.0157426
ATP12A	0.0156779
LPCAT4	0.0153656
EFNA5	0.014419
SERPING1	0.0141642
SLC18A3	0.0136529
BDKRB2	0.0128719
MCHR1	0.0128719
CASR	0.0128719
ID1	0.0128115
VANGL2	0.012403
IGDCC3	0.012403
SHC2	0.0123913
ENPP1	0.0123837
BCL6	0.0123837
PTGIS	0.0123837
PCSK5	0.0123837
NEO1	0.0123837
NLGN4Y	0.0123643
PLD3	0.012231
ALDH1A2	0.0120271
RYR2	0.01124
LMOD1	0.0111761
ADAM10	0.0105854
CACNA2D1	0.0105196
MGST1	0.0103737
ITGB6	0.00984727
BZRAP1	0.00971819
GPC5	0.00971223
COL4A6	0.00889348
FZD6	0.00835206
GGT5	0.00833104
MEF2A	0.00812507
ITGA9	0.00799899
PAK6	0.00784489
WNT4	0.00782777
BMP2	0.00780222
VCAN	0.00776317
EPHB6	0.00772733
NES	0.00758561
TCF4	0.00749484
CYP2E1	0.00712633
COL6A3	0.00667284
RBP2	0.00666989
CACNG4	0.00633645
RBP4	0.00624343
EPN3	0.00621878
NTRK2	0.00621118
CCND2	0.00621118
TRDN	0.00621118
GFRA1	0.00621118
KCNMA1	0.00621118
TAC3	0.00621118
WNT6	0.00621118
PRKCE	0.00621118
TMOD2	0.00621118
SC5DL	0.00621118
SH3PXD2A	0.00621118
BACE1	0.00621118
DRD4	0.00621118
SGK2	0.00621118
C3	0.00621048
ADAMTS2	0.00617473
ADAMTS3	0.00617473
NLGN4X	0.00615313
DHRS9	0.00609826
GUCY1A3	0.00608095
RDH10	0.00607891
EFNB2	0.00600871
PIP4K2A	0.0056459
TGFBI	0.00542751
PDE3B	0.00415176
PDE3A	0.00415176
TTR	0.00411452
NR0B1	0.0040481
TLN2	0.00359594
FZD8	0.00352543
SPRY2	0.0034865
COL6A6	0.00313964
PIK3C2G	0.00312089
PGR	0.00311408
BMPR1A	0.00311043
IRAK4	0.00309592
IRAK2	0.00309592
NOG	0.00308624
ITPKB	0.00307094
LPCAT2	0.00305937
DHRS3	0.00299267
MTMR7	0.00246543
COL5A1	0.00239239
GPX7	0.00226321
GPX8	0.00226321
ACTC1	0.00211684
LEPR	0.00208329
FKBP1B	0.00186803
NPY	0.00186729
GSTM3	0.00178341
GSTM2	0.00178341
GSTM1	0.00178341
ATP6AP2	0.00176057
SNAI2	0.00137443
CYP3A5	0.00125911
COL11A1	0.0011822
TNC	0.00111544
CYP1A1	0.00110489
IGFBP5	0.00108218
ADAMTS18	0.00082856
CYP2S1	0.00063743
EPHA4	0.00061331
EPHA3	0.00061331
EPHA1	0.00061331
SST	0.00060492
P2RY2	0.00040054
ADRA1B	0.00040054
CD47	0.00039583
CYP3A7	0.00026176
APOE	0.00022126
CRH	0.00018551
THBS3	0.00011903
NME3	9.955e-05
PDE9A	9.955e-05
PLCD1	9.475e-05
C1GALT1	3.87e-05
TNNT2	3.225e-05
INPP5D	6.45e-06
FST	4.84e-06
RLBP1	4.84e-06
GALNT7	0
DLG2	0
ADAMTS9	0
TAS2R5	0
TAS2R10	0
THSD7A	0
PTH1R	0
ST6GALNAC3	0
NTF4	0
LGI1	0
IGFBP3	0
HS3ST4	0
TRIM2	0
CYTH2	0
KCTD7	0
USP9Y	0
IGFBP2	0
HTR1E	0
TRIM17	0
RBL2	0
HOMER2	0
FXYD6	0
ACVR2A	0
ADRA1D	0
SBSPON	0
TIRAP	0
NID2	0
BST1	0
NUDT12	0
P2RY6	0
IL20RB	0
IL20RA	0
STON2	0
NGEF	0
PRICKLE2	0
TBC1D1	0
TFAP2B	0
SESN3	0
SFRP2	0
STRA6	0
CALCB	0
RAMP1	0
B3GNT9	0
RAP1GAP	0
TLR7	0
CSAD	0
PENK	0
CCKBR	0
SEPP1	0
RARRES2	0
KCNMB4	0
GALNT5	0
SPSB4	0
FBXO44	0
PAPPA2	0
CST3	0
CAB39L	0
BOC	0
RIMS2	0
GUCA1B	0
GUCA1A	0
COL12A1	0
NDST3	0
VIPR1	0
SEMA3A	0
ROR1	0
UNC5B	0
RELN	0
GLB1	0
FAM3C	0
ASAH1	0
GAS1	0
HTR1B	0
CNTFR	0
COL16A1	0
MASP2	0
RPS6KA2	0
MYO5B	0
GALNT11	0
OXGR1	0
SLC2A8	0
MYOCD	0
GALNT12	0
ATP6V0A4	0
AREG	0
FBLN1	0
TM7SF2	0
ACER3	0
CERS6	0
CDH10	0
GDF6	0
DKK3	0
CGNL1	0
SEMA5A	0
ADAMTS13	0
KCNE1L	0
CLHC1	0
CLCN5	0
COL25A1	0
UNC5C	0
COL23A1	0
TMEM55A	0
TRIM45	0
MAPK4	0
CRLS1	0
CAMK1G	0
LTF	0
DACT1	0
OCLM	0
ADAMTS5	0
FHOD3	0
SLIT3	0
LRRC3B	0
SVIL	0
RUNX1T1	0
CTHRC1	0
SCNN1A	0
KCNJ5	0
POLI	0
TMEM106B	0
HS3ST1	0
TUB	0
CDH8	0
CDH3	0
DOCK4	0
ADAMTS20	0
FBN3	0
CES4A	0
CADM1	0

## Sheet: M16
Gene	Betweenness
JUN	0.476774
CD44	0.173237
FAS	0.166918
MET	0.141854
EDN1	0.131309
DCN	0.125493
ADCY7	0.118312
IRF7	0.108592
EHHADH	0.106418
SMPD1	0.103716
TRIM21	0.0896446
PPAP2A	0.0749486
ARHGDIB	0.0743731
JAK2	0.066578
ITGA3	0.0664809
PLAUR	0.0657824
TGFB2	0.0637402
SMURF2	0.0612595
MMP9	0.055019
RRAS	0.0550104
THBS1	0.0438361
BID	0.0435311
FN1	0.0423731
ANXA1	0.0389318
PHLPP2	0.038691
MEF2A	0.0356037
NRP1	0.0326331
FBN1	0.0326028
RHOQ	0.032542
EPHB2	0.030342
S1PR3	0.0298199
LAMB3	0.02944
POSTN	0.026616
WWP1	0.0265233
NR3C1	0.0258738
NME3	0.0253071
PLAU	0.0245435
LAMB2	0.0239187
COL5A2	0.0227597
OXCT1	0.0221616
SPHK1	0.0220576
VIM	0.0219173
DTX3L	0.0218566
RHOBTB1	0.021553
PDE10A	0.0195698
IRS1	0.0179119
CAP2	0.0152766
BMPR1A	0.0139283
KISS1	0.0124691
CTGF	0.0123278
INHBA	0.0114508
IKBKE	0.0113114
CTSD	0.010989
TFPI	0.010989
FBXO6	0.010989
GJA1	0.010989
HDAC7	0.010989
PRNP	0.010989
SERPINB8	0.010989
FLNC	0.010989
WNT5A	0.010989
PTPN13	0.0107355
TIMP3	0.0105896
SCARB1	0.00972962
CXCL16	0.00933414
IRF9	0.00913322
NTPCR	0.0088843
CSF1	0.00830062
BDKRB2	0.00803195
BDKRB1	0.00803195
MYD88	0.0077054
BMP1	0.00664704
TRIM25	0.0065606
IFNAR1	0.00570975
MUC1	0.00495477
GPD2	0.00362253
AGPAT3	0.00362253
MBOAT1	0.00362253
CERS6	0.00343134
TWIST1	0.0031932
UBE2L6	0.00281684
RELB	0.00277862
ECM1	0.00268853
ETS1	0.0024423
PPP3CC	0.00213864
PDGFD	0.00179045
EPHA2	0.00149246
IL4R	0.00055774
ACADVL	0.00035628
TCF4	0.00032932
HMGCL	0.00032592
CTPS2	0.00012143
ENTPD4	0.00010119
SMAD1	9.107e-05
GMPR	9.107e-05
AK3	7.083e-05
NRP2	3.036e-05
IFITM1	0
ATP6AP2	0
PLEKHG5	0
AXL	0
CLCF1	0
ADAMTS6	0
TESK1	0
TRIM68	0
TRIM4	0
SEMA3C	0
KLHL22	0
ACSL3	0
ECI2	0
IVD	0
TNFRSF25	0
NTN4	0
SEMA3F	0
SLC4A3	0
CHST3	0
THBS3	0
CHST11	0
MIB2	0
SPARC	0
CDC42EP3	0
ADORA2B	0
NMB	0
EFEMP1	0
ANXA6	0
ARHGAP44	0
DGKA	0
CPA4	0
CTSO	0
CBR1	0
THSD4	0
MICAL1	0
SGMS2	0
CBR4	0
DHRS3	0
PKP2	0
PTPRJ	0
S100A16	0
PDK2	0
FBXL2	0
UGCG	0
PARP9	0
TGFBI	0
STARD13	0
ASAP2	0
SERPINH1	0
LEPRE1	0
HEBP1	0
VASN	0
HFE	0
LPIN2	0
UBE2J1	0
NPB	0
CUL7	0
CYR61	0
ALCAM	0
SIRT5	0
IGFBP7	0
CD248	0
TRIM2	0
TOR4A	0
MEST	0
LTBP3	0
TRIM8	0
BACE1	0
POLE4	0
GALC	0
SCCPDH	0
FBN2	0
GPR176	0
HSPB1	0
FBLIM1	0
ACER3	0
SERPINE2	0
KCTD7	0
ARAP2	0
IFITM2	0
IFITM3	0
PARP14	0
DHRS4	0
MSN	0
FZD6	0
RASA3	0
