# Supplementary material for: Deciphering transcriptional regulation in human embryonic stem cells specified towards a trophoblast fate
Source: Sci Rep. 2017 Dec 8;7:17257. doi: 10.1038/s41598-017-17614-5 (PMC5722916; doi:10.1038/s41598-017-17614-5)
Supplement: Supplementary file 5 — Supplementary Data S4 [file 41598_2017_17614_MOESM5_ESM.xlsx]

## Sheet: 100 TE-specific genes
Gene Symbol	Log2(TPM) in ESCd
ABCG2	7.714
ACTN1	7.8638
ADAM15	4.9723
ADK	5.31146
ALPP	2.52035
ANKRD6	4.01496
ANXA6	8.08625
ARHGAP23	3.89225
ARHGEF26	3.90479
ATP6V0A4	2.9765
ATP6V1B1	3.03633
ATP8B1	4.95351
BASP1	9.07498
C4BPB	0.922064
CAST	6.01231
CD24	7.47961
CD53	2.01192
CITED4	2.31742
CLDN10	2.92495
CLDN3	4.37019
CLDN4	9.0888
CYP26A1	0.622445
DAB2	8.39117
DNAJC6	4.68796
EFNA1	6.8099
ELOVL6	6.42094
EMP2	7.6994
ENPEP	9.07766
FABP3	3.46268
FAM101B	5.05901
FASN	6.11935
FBXL18	3.12539
FHL2	5.58381
FOLR1	3.82156
FRMD4B	4.05321
GAB2	6.63439
GALNT10	4.25838
GATA2	7.67089
GATA3	8.56169
GLIPR2	3.86314
GM2A	8.91788
GPRC5A	5.8397
GREB1L	4.86062
GRHL2	6.88979
GYLTL1B	2.43165
HIP1	3.15165
HSPB11	6.16088
JDP2	4.47548
KRT18	11.8118
KRT19	9.78605
KRT8	11.4597
LAD1	4.4986
LRP2	6.87866
LRRFIP1	5.76798
MYC	3.76593
MYCT1	0.497217
MYLPF	0.712845
MYO6	6.45953
MYOF	7.60473
NIM1K	0.54879
NPC2	10.3434
OLFML1	3.11347
OSBPL6	1.7805
PALLD	6.07639
PDGFA	4.61303
PDLIM1	8.75141
PIP5K1B	2.04878
PLAC8	3.02679
PPME1	5.64654
PPT1	6.51363
PRSS8	9.1178
PTGES	6.64258
PWWP2B	6.25936
RAB25	7.14252
S100A16	8.15373
S100A6	10.2926
SH3GL3	2.70513
SLC12A3	0.106935
SLC19A3	3.88483
SLC28A3	0.328964
SLC34A2	0.0698832
SLC7A2	8.86758
SLC7A4	4.46119
SLC7A5	8.66222
SUN3	1.31448
SYBU	2.18751
TACSTD2	4.4941
TAGLN2	5.77508
TCF7L1	4.98951
TEAD1	6.18054
TET2	3.74234
TFRC	8.654
TGFBR3	6.56943
TMEM106C	7.57676
TMEM171	2.82935
TMPRSS13	4.19411
TMPRSS2	4.41008
TSPAN15	7.75522
VAMP8	8.08025
WNT7A	3.9509

## Sheet: Top 100 polar TE genes
Gene Symbol	Log2(TPM) in ESCd
ADM	7.04136
ANXA1	12.2239
ATP10D	7.9362
BCAR4	NA
BHLHE40	6.16475
C10orf54	6.90691
C2orf72	7.43257
C5orf30	7.15199
CAPN6	6.33877
CAV1	2.93435
CCR7	5.53548
CGA	15.288
CGB	8.7199
CGB5	9.15179
CGB8	9.21717
CLEC1A	5.43962
CPM	6.47296
CREB3L2	7.58913
CSF3R	8.82582
CYP19A1	8.73583
CYP2C18	6.42786
DLX5	2.3167
DLX6	1.5149
ERBB3	7.39556
ERVFRD-1	7.31359
ERVV-1	7.98417
ERVV-2	6.04124
ESRRG	5.00738
FAM131A	5.25759
FAM49A	6.05107
FHDC1	7.86728
FST	7.47402
GAST	4.37914
GCM1	6.50464
GNE	5.62591
GNG12	7.33088
GPR32	4.20505
GRAMD3	7.29393
GREM2	4.62253
HEXIM1	7.72465
HOPX	8.32498
HSPB8	9.82402
IFRD1	7.10037
IL1R1	7.02718
KATNBL1	8.23265
KRT23	8.44431
KRT80	4.7335
LGALS16	7.6069
LOC100129935	NA
LOC100506655	NA
LURAP1L	4.53815
LYPD3	6.11607
MLLT11	6.64716
MRGPRX1	4.8591
MUC15	7.84938
MXD1	5.44696
MYO10	4.69274
MYO1E	3.57017
NATD1	5.56154
NRP1	7.05809
NUCB2	9.61243
OVOL1	6.38869
PDLIM2	5.89558
PGC	2.44848
PGF	10.2341
PHKG2	5.64041
PHLDB2	7.50818
PHLDB3	4.73879
PID1	3.23758
PKIA	3.94913
PLK2	7.58625
PRKCH	6.65167
PRR9	8.68998
PTPRE	3.49107
PVRL4	5.89215
QSOX1	8.24434
RHOBTB1	7.24447
S1PR2	3.44978
SDC1	9.70512
SERPINB9	4.75559
SGK1	8.00665
SLC13A4	8.42891
SLC22A11	3.64778
SLC38A3	6.78845
SLC40A1	9.94791
SLCO4A1	4.16557
SMPDL3B	4.53598
SP6	7.60769
SPATA13	4.43248
ST8SIA4	3.07148
TGFBR2	6.76776
TNFAIP3	6.33064
TREM1	7.62839
TREML2	7.75297
TRPV2	5.87927
WIPI1	7.36888
ZC2HC1C	2.72486
ZFAT	3.25035
ZNF277	5.04552
ZNF750	4.86273
